# Supplementary material for: Core Competencies of the Public Health Workforce in Climate Change and Extreme Weather Events Preparedness, Response, and Recovery: A Scoping Review
Source: Int J Environ Res Public Health. 2024 Sep 18;21(9):1233. doi: 10.3390/ijerph21091233 (PMC11431021; doi:10.3390/ijerph21091233)
Supplement: Supplementary file 1 [file ijerph-21-01233-s001.zip]

Archive with 1 entries (1 files):
- ijerph-3192296-supplementary.pdf
